# Supplementary material for: Profiling Maternal Behavior Responses During Whole-Brain Imaging
Source: J Vis Exp. Author manuscript; Available in PMC 2025 Apr 18. (PMC12007891; doi:10.3791/67112)
Supplement: Script 1 — Supplementary Coding File 1: script1_videocoreg.m. This script spatially aligns all videos to each other via coregistration. [file NIHMS2054537-supplement-Script_1.m]

% Script 1
% goals of this script:
% - video registration for all videos
% - visual comparison of aligned vs. unaligned average frame across all videos
% if you have questions, feel free to contact Briana R. McRae: brm2144@columbia.edu

%% Section 1: create struct to save warping parameters

clc; clear all; close all;

% inputs: edit!
outputFolder = '/path/to/supplementalMaterials/exampleData/outputs/';
vidPath = '/path/to/supplementalMaterials/exampleData/';
vids = dir([vidPath '*avi']);

% set up folders
mkdir(outputFolder);
transformedVidPath = [outputFolder, 'transformedVids/'];
mkdir(transformedVidPath);
cd(outputFolder);

% edit the code block below!
warp_mats = [];
for vv=1:length(vids)
    name = vids(vv).name;
    temp = split(name,'_');
    animal = temp{2};
    date = temp{3};
    warp_mats.(animal).(['d' date]) = [];
end

disp('done with script 1, section 1!')

%% Section 2: calculate affine transformation for each mouse, 1 per day

% edit the code block below!
% NOTE: if you are worried that equipment moves slightly between videos,
% you can calculate transformations for each video rather than grouping by
% day, as we do below
for vv=1:length(vids)
    name = vids(vv).name;
    fprintf(['\n' name ' :: '])
    temp = split(name,'_');
    animal = temp{2};
    date = temp{3};
    if isempty(warp_mats.(animal).(['d' date]))
        fprintf('do')
        video = VideoReader([vids(vv).folder '/' vids(vv).name]);
        tmp = zeros(480,720,300);
        frame = 0;
        for ff=(video.NumFrames-299):(video.NumFrames-0)
            frame = frame+1;
            tmp(:,:,frame) = im2gray(read(video,ff));
        end
        toreg = mean(tmp,3);
        imshow(uint8(toreg))
        h = drawpolyline;
        mvpts = get(h,'position');
        warp_mats.(animal).(['d' date]) = mvpts;
    else 
        fprintf('done')
        continue;
    end
end
close all;

% save output
save('warp_mats.mat','warp_mats')

disp('done with script 1, section 2!')

%% Section 3: retrieve saved affine transformation per mouse per day

fixedPoints = warp_mats.Br011.d20231015; % edit! choose 1 entry of warp_mats (1 video) to align all others to
animals = fieldnames(warp_mats);
Tform_all = [];
for aa=1:length(animals)
    thisAnimal = warp_mats.(animals{aa});
    Tform_all.(animals{aa}) = [];
    days = fieldnames(thisAnimal);
    for dd=1:length(days)
        dayTri = thisAnimal.(days{dd});
        Tform_all.(animals{aa}).(days{dd}) = fitgeotform2d(dayTri,fixedPoints,"similarity");
    end
end

% save output
save('Tform_all.mat','Tform_all')

disp('done with script 1, section 3!')

%% Section 4: transform all videos

% edit the code block below!
for vv=1:length(vids)
    video = VideoReader([vids(vv).folder '/' vids(vv).name]);
    name = vids(vv).name;
    fprintf(['\n' name ' :: '])
    temp = split(name,'_');
    animal = temp{2};
    date = temp{3};
    tform = Tform_all.(animal).(['d' date]);

    % start video writer
    newvidname = [transformedVidPath, erase(name,'.avi'), '_transformed.avi'];
    vidwriter = VideoWriter(newvidname);
    vidwriter.FrameRate = 29.97;
    open(vidwriter);

    % loop through frames and transform each one
    for ff=1:video.NumFrames
        origframe = read(video,ff);
        Roriginal = imref2d([480 720 3]);
        transframe = imwarp(origframe,tform, OutputView=Roriginal);
        writeVideo(vidwriter, transframe);
    end
    
    close(vidwriter)
end

disp('done with script 1, section 4!')

%% Section 5: visualize average image to assess registration

aligned = 0; % edit! flag to look at either aligned or native videos

if aligned
    thisVidPath = transformedVidPath;
else
    thisVidPath = vidPath;
end

vids = dir([thisVidPath '/*.avi']);
tmpall = zeros(480,720,length(vids))+NaN;
for vv=1:length(vids)
    fprintf(['\n video :: ' num2str(vv,'%03d')]);
    video = VideoReader([vids(vv).folder '/' vids(vv).name]);
    tmp = zeros(480,720,300);
    frame = 0;
    for ff=(video.NumFrames-299):(video.NumFrames-0)
        frame = frame+1;
        tmp(:,:,frame) = im2gray(read(video,ff));
    end
    tmpall(:,:,vv) = mean(tmp,3);
end
avgimg = mean(tmpall,3,'omitnan');

% visualize
imagesc(imrotate(avgimg,-90)) % edit! rotate according to orientation of videos
colormap gray
set(gcf, 'position',[558 254 486 532])
if aligned
    title('with registration')
else
    title('without registration')
end

% save output
if aligned
    save('avgimg_aligned.mat','avgimg')
    disp('done with script 1, section 5! (again)')
else
    save('avgimg_notaligned.mat','avgimg');
    disp('done with script 1, section 5!')
end


%% Section 6: visualize aligned vs. not aligned side-by-side

a = load('avgimg_aligned.mat');
na = load('avgimg_notaligned.mat');

figure();
subplot(1,2,1)
imagesc(imrotate(a.avgimg, -90)) % edit! rotate according to orientation of videos
colormap gray
title('Aligned')
subplot(1,2,2)
imagesc(imrotate(na.avgimg, -90)) % edit! rotate according to orientation of videos
colormap gray
title('Not Aligned')

% save output
saveas(gcf, 'comparison.png');

disp('done with script 1, section 6!')
disp('done with script 1!')
